# Supplementary material for: High-Selectivity Proton Exchange Membranes with Low Ion Exchange Capacity and Hydrophobic Side Chain-Induced Micro-Phase Separation for Vanadium Redox Flow Batteries
Source: Membranes (Basel). 2026 May 6;16(5):170. doi: 10.3390/membranes16050170 (PMC13208432; doi:10.3390/membranes16050170)
Supplement: Supplementary file 1 [file membranes-16-00170-s001.zip]

Archive with 1 entries (1 files):
- membranes-4216668-supplementary.pdf
